# Supplementary material for: Deep learning predicts the impact of regulatory variants on cell-type-specific enhancers in the brain
Source: Bioinform Adv. 2023 Jan 12;3(1):vbad002. doi: 10.1093/bioadv/vbad002 (PMC9887460; doi:10.1093/bioadv/vbad002)
Supplement: vbad002_Supplementary_Data [file vbad002_supplementary_data.zip]

Archive with 3 entries (2 files):
- vbad002_Supplementary_Data/
- vbad002_Supplementary_Data/BrainAgentBind-MainText-supp.pdf
- vbad002_Supplementary_Data/BrainAgentBind-SuppTables.xlsx
