# Supplementary material for: Deep learning predicts the impact of regulatory variants on cell-type-specific enhancers in the brain
Source: Bioinform Adv. 2023 Jan 12;3(1):vbad002. doi: 10.1093/bioadv/vbad002 (PMC9887460; doi:10.1093/bioadv/vbad002)
Supplement: vbad002_Supplementary_Data [file vbad002_supplementary_data.zip › vbad002_Supplementary_Data/BrainAgentBind-SuppTables.xlsx]

## Sheet: Table S1
Table S1: Dataset size
Values give the number of non-overlapping H3K27ac regions considered for each cell type.
	Positive	Negative	Total
Microglia	21415	18472	39887
Neuron	12074	11894	23968
Oligodendrocyte	16034	13709	29743
Astrocyte	15774	13675	29449

## Sheet: Table S2
Table S2: Classification performance
	Without the coordinate channel (w/o CoordConv)				With the coordinate channel (w/ CoordConv)				With all data constrained in open chromatin regions
Model architecture	DanQ		ResNet		ResNet (without pre-training)		ResNet (with pre-training)		ResNet
Metrics	auROC	auPRC	auROC	auPRC	auROC	auPRC	auROC	auPRC	auROC	auPRC
Microglia	0.881806	0.877143	0.92594	0.920837	0.945502	0.942049	0.972691	0.968708	0.905293	0.954197
Neuron	0.910647	0.894761	0.931682	0.921739	0.933818	0.924158	0.974635	0.97002	0.892025	0.920346
Oligodendrocyte	0.885069	0.901396	0.890383	0.908062	0.894904	0.908652	0.949973	0.959981	0.881039	0.954341
Astrocyte	0.896045	0.890887	0.918819	0.911939	0.926726	0.926546	0.967708	0.96764	0.893318	0.952894
Average	0.893392	0.891047	0.916706	0.915644	0.925238	0.925351	0.966252	0.966587	0.892919	0.945445

## Sheet: Table S3
Table S3: Sources of GWAS summary statistics and genome-wide significant loci
Trait	Number of loci	Study	Data Access
Alzheimer's disease	32	Jansen et al. Nat Genet. 2019	https://ctg.cncr.nl/documents/p1651/AD_sumstats_Jansenetal_2019sept.txt.gz
Schizophrenia	143	Pardinas et al Nat. Genet. 2018	https://figshare.com/ndownloader/files/28198983
Major depressive disorder	44	Wray et al. Nat. Genet. 2018	https://figshare.com/ndownloader/files/28169508
Bipolar disorder	64	Mullins et al. Nat. Genet. 2021	https://figshare.com/ndownloader/files/26603681
Autism spectrum disorder	88	Grove et al. Nat. Genet 2019	https://figshare.com/ndownloader/files/28169292
Intelligence	213	Savage et al. Nat. Genet. 2018	https://ctg.cncr.nl/documents/p1651/SavageJansen_IntMeta_sumstats.zip
Risky behaviors	124	Linner et al. Nat Genet. 2019	https://ssgac.s3.amazonaws.com/RISK_GWAS_MA_UKB%2Breplication.txt?response-content-disposition=attachment&X-Amz-Algorithm=AWS4-HMAC-SHA256&X-Amz-Credential=AKIA2FXDXDVZD43Y6ZGT%2F20220413%2Fus-east-1%2Fs3%2Faws4_request&X-Amz-Date=20220413T232819Z&X-Amz-Expires=30&X-Amz-SignedHeaders=host&X-Amz-Signature=da02e486cf6b6825cf1eb8f47a50ab9629f57fd59d60363104ee3b7be699804e
Insomnia	202	Jansen et al. Nat. Genet. 2019	https://ctg.cncr.nl/documents/p1651/Insomnia_sumstats_Jansenetal.txt.gz

## Sheet: Table S4
Table S4: Number of variants overlapping H3K27ac regions
Trait	Cell-type	Total number of variants in GWAS Loci ⁺	Variants in GWAS Loci satisfying conditions *
			Satisfying condition A		Satisfying condition B		Satisfying condition A and B		Satisfying condition A, B, and C
			Number	Percentage	Number	Percentage	Number	Percentage	Number	Percentage
Alzheimer's disease	Microgolia	41040	1365	0.0332602	335	0.00816277	23	0.000560429	7	0.000170565
Schizophrenia	Neurons	116045	572	0.00492912	4017	0.0346159	15	0.00012926	4	3.44694e-05
	Oligodendrocytes		716	0.00617002			39	0.000336077	7	6.03214e-05
	Astrocytes		690	0.00594597			22	0.000189582	4	3.44694e-05
Major depressive disorder	Neurons	100962	236	0.00233751	773	0.00765635	3	2.97141e-05	1	9.90472e-06
Bipolar disorder	Neurons	41088	245	0.00596281	1833	0.0446116	6	0.000146028	1	2.4338e-05
Autism spectrum disorder	Neurons	70559	265	0.00375572	1730	0.0245185	3	4.25176e-05	1	1.41725e-05
Intelligence	Neurons	230857	1088	0.00471287	5729	0.0248162	47	0.000203589	12	5.19802e-05
	Astrocytes		1348	0.00583911		0	45	0.000194926	14	6.06436e-05
Risky behaviors	Neurons	109922	570	0.0051855	3639	0.0331053	35	0.000318408	11	0.000100071
Insomnia	Neurons	238940	894	0.00374153	3278	0.0137189	18	7.53327e-05	6	2.51109e-05
* Conditions are defined as below
Condition	Meaning
A	Overlapping H3K27ac regions
B	Within fine-mapping 95% credible sets and PIP > 1%
C	Importance scores in the top 20% percentile
⁺ A GWAS locus is defined as a window of 250,000bp with a lead SNP from the GWAS statistic summary in the center.

## Sheet: Table S5
Table S5: List of fine-mapped SNPs with high importance scores (top 20th percentile for each sequence)
Trait	Cell-type	Index	Location (hg19)	RSID	AgentBind		In silico mutagenesis		Finemap Probability	GWAS Z score	Active in multiple cell types or assoicated with mulitple traits
					Score	Rank percentile (* 0.001)	Score	Rank percentile (*0.001)
Alzheimer's disease	Microgolia	1	chr1:161037857	rs16832617	0.00216677	883	0.000163	121	0.999959	-4.26514
		2	chr2:233981912	rs10933431	0.00517093	951	0.000897	881	0.464497	6.15261
		3	chr10:11720308	rs7920721	0.00722387	972	0.043014	893	0.141535	5.64588
		4	chr11:85852979	rs10792831	0.0194296	994	0.580996	996	1	7.93767
		5	chr17:56410041	rs2526377	0.00260481	900	0.004062	937	0.052806	-4.95503
		6	chr19:1074946	rs58697248	0.00356455	944	0.006518	729	0.766004	1.72238
		7	chr19:51714065	rs3852865	0.00189108	877	0.001878	748	0.018161	-5.26175
Schizophrenia	Neurons	1	chr18:53063676	rs78322266	0.00159133	820	0.010418	162	0.032768	6.69948
		2	chr12:57487814	rs324017	0.00181882	878	0.007474	979	0.368336	6.37448	TRUE
		3	chr12:57487833	rs141407717	0.00671529	977	0.018082	995	0.015732	-4.00293
		4	chr13:79870214	rs9545053	0.0021315	884	0.002931	900	0.014183	-5.53941
	Oligodendrocytes	1	chr2:145171912	rs6430057	0.00185059	827	0.083261	877	0.152319	1.39949
		2	chr11:57547000	rs35808061	0.0110639	989	0.000302	955	0.013085	5.98671	TRUE
		3	chr17:19172196	rs4924967	0.0014937	844	0.083839	946	0.055411	-5.33734
		4	chr17:19165179	rs28582509	0.00683239	980	0.041318	858	0.052244	-5.32275
		5	chr17:19175317	rs28591622	0.00643823	974	0.02807	754	0.046941	-5.28664
		6	chr17:19220666	rs1472932	0.00199708	863	0.0025819	757	0.039002	5.23243	TRUE
		7	chr17:19204531	rs12939947	0.00982015	995	0.052148	955	0.037854	5.22301
	Astrocytes	1	chr7:137080046	rs1647181	0.00433593	956	0.0446599	730	0.011571	6.16123
		2	chr11:57547000	rs35808061	0.0215253	1000	0.00159	957	0.013085	5.98671	TRUE
		3	chr17:19220666	rs1472932	0.00581817	967	0.010025	949	0.039002	5.23243	TRUE
		4	chr5:87987689	rs34960	0.00148466	847	0.001254	286	0.023338	5.07541
Major depressive disorder	Neurons	1	chr13:44272974	rs73188048	0.0097286	984	0.00041999	935	0.055461	4.63942
Bipolar disorder	Neurons	1	chr7:131867842	rs6968634	0.00128926	804	0.00956699	938	0.073208	5.28167
Autism spectrum disorder	Neurons	1	chr18:55872469	rs292442	0.00128689	841	0.000407	335	0.011282	-4.54764
Intelligence	Neurons	1	chr1:98513959	rs61786697	0.00499309	958	0.00619099	757	0.021241	5.232
		2	chr2:162818621	rs4500960	0.0026671	910	0.00186699	750	0.122371	-7.516
		3	chr2:166720619	rs16851176	0.00153681	847	0.0003119	859	0.025002	1.749
		4	chr2:166720743	rs16851178	0.00481484	957	0.000221	802	0.018939	1.661
		5	chr2:180669534	rs7570985	0.00119762	839	0.00054	611	0.02081	2.905
		6	chr2:180703608	rs966440	0.00124266	814	0.0042619	437	0.018525	2.868
		7	chr2:180669177	rs10183495	0.0113271	983	0.004383	906	0.01615	2.863
		8	chr2:232478868	rs13031890	0.00140767	802	0.026495	691	0.078639	-5.552	TRUE
		9	chr4:2697300	rs4690085	0.00472346	956	0.028733	700	0.025543	-5.754
		10	chr5:92538798	rs59262698	0.00145064	852	0.000129	467	0.023037	-5.85
		11	chr6:13767716	rs9382515	0.00131877	806	0.195087	935	0.04001	-5.374
		12	chr6:99280657	rs13209138	0.00273397	933	0.009027	893	0.339607	5.938	TRUE
	Astrocytes	1	chr1:96177073	rs34701878	0.00210856	893	0.049585	858	0.094352	-7.822
		2	chr2:232478868	rs13031890	0.00305086	918	0.001068	794	0.078639	-5.552	TRUE
		3	chr6:26474571	rs56296968	0.0019365	886	0.000965	858	0.013118	4.779
		4	chr6:76542164	rs1280058	0.0029729	910	0.00199	777	0.041089	-5.439
		5	chr6:99280657	rs13209138	0.0037484	942	0.027684	906	0.339607	5.938	TRUE
		6	chr6:99292136	rs2294405	0.0030527	930	0.006886	804	0.338714	6.434
		7	chr9:98267746	rs28620668	0.00168158	843	0.000495	517	0.080038	5.546
		8	chr9:99272305	rs10820745	0.00693286	966	0.001379	969	0.015125	5.444
		9	chr14:73322566	rs763388	0.00918909	986	0.011789	765	0.206021	-3.21
		10	chr14:104017953	rs10149470	0.00163845	883	0.11858	945	0.792175	7.388
		11	chr14:104018105	rs10141157	0.00121742	824	0.030258	714	0.15387	7.186
		12	chr14:103987140	rs2071407	0.00258614	905	0.067115	958	0.0212	7.686
		13	chr22:39860130	rs2008174	0.00239083	894	0.117556	920	1	3.004
		14	chr22:39801446	rs35836908	0.00272114	917	0.027522	811	1	3.413
Risky behaviors	Neurons	1	chr11:13230633	rs7947920	0.00966994	991	0.001313	890	0.021562	4.27962
		2	chr8:9275335	rs12682109	0.00178948	854	0.001183	911	0.011271	3.76677
		3	chr3:85017098	rs1248859	0.00144584	861	0.000856	965	0.012532	3.90135
		4	chr3:85753045	rs12639137	0.00234866	889	0.078352	696	0.017965	-4.18868
		5	chr6:26126524	rs198817	0.00135061	802	0.009813	975	0.036663	5.43333
		6	chr4:66387570	rs13130960	0.015915	998	0.001402	914	0.011782	4.06689
		7	chr5:102630933	rs253755	0.00331623	923	0.002216	648	0.027785	3.46759
		8	chr5:102634029	rs6886092	0.0024251	892	0.012222	863	0.011798	3.16667
		9	chr6:157695323	rs9379321	0.00285245	921	0.007214	483	0.02745	-4.1055
		10	chr1:88759841	rs517832	0.0118627	992	0.515514	990	0.010345	4.28378
		11	chr1:88768519	rs601917	0.00200532	900	0.000389	295	0.010054	4.27477
Insomnia	Neurons	1	chr2:207972460	rs34697559	0.00338766	939	0.006045	854	0.071748	4.5909
		2	chr12:57487814	rs324017	0.00181882	878	0.007474	979	0.118545	-3.89433	TRUE
		3	chr7:3307861	rs73043678	0.0027267	900	0.000192	694	0.238479	-5.25537
		4	chr3:44104875	rs17076392	0.00139318	830	0.001812	580	0.012536	-2.59436
		5	chr15:89902032	rs4932217	0.00235059	889	0.036653	754	0.011204	4.78446
		6	chr15:38856493	rs28693900	0.00229328	885	0.031993	941	0.043881	-4.06544

## Sheet: Table S6
Table S6: published eQTL results for candidate variants identified in Table S5.
eQTL results for hippocampus and dorsolateral prefrontal cortex were obtained from http://eqtl.brainseq.org/.
* N/A means there is currently no signfiicant eQTL results available for the corresponding variant.
Trait	Cell-type	Index	Location (hg19)	RSID	Tissue	Gene	eQTL type	eQTL p-value	eQTL FDR
Alzheimer's disease	Microgolia	1	chr1:161037857	rs16832617	N/A	N/A	N/A	N/A	N/A
		2	chr2:233981912	rs10933431	N/A	N/A	N/A	N/A	N/A
		3	chr10:11720308	rs7920721	N/A	N/A	N/A	N/A	N/A
		4	chr11:85852979	rs10792831	Hippocampus	PICALM	Junction	1.5418e-08	5.9027e-06
							Transcript	3.6093e-06	0.00069439
					Dorsolateral prefrontal cortex	PICALM	Junction	1.9956e-10	8.0639e-08
							Transcript	0.00017546	0.015393
		5	chr17:56410041	rs2526377	N/A	N/A	N/A	N/A	N/A
		6	chr19:1074946	rs58697248	N/A	N/A	N/A	N/A	N/A
		7	chr19:51714065	rs3852865	Hippocampus	CD33	Junction	4.7839e-06	0.0010816
						ZNF175	Exon	0.00031914	0.033851
Schizophrenia	Neurons	1	chr18:53063676	rs78322266	N/A	N/A	N/A	N/A	N/A
		2	chr12:57487814	rs324017	Hippocampus	STAT6	Transcript	3.3706e-06	0.00065318
							Exon	0.00025553	0.028459
					Dorsolateral prefrontal cortex	STAT6	Exon	4.3795e-09	1.3538e-06
							Gene	3.6313e-05	0.0017948
							Junction	0.00012355	0.014014
						NACA	Junction	0.00031208	0.029744
						MARS	Exon	0.0004425	0.032861
						BAZ2A	Junction	0.00087454	0.065816
						ATP5B	Exon	0.00098426	0.060249
		3	chr12:57487833	rs141407717	N/A	N/A	N/A	N/A	N/A
		4	chr13:79870214	rs9545053	Hippocampus	RBM26	Exon	3.3213e-09	1.436e-06
							Junction	6.6905e-06	0.0014554
							Transcript	0.00068483	0.057084
						NDFIP2	Exon	1.3069e-06	0.00032136
							Junction	2.5019e-06	0.00060764
							Gene	1.0769e-05	0.00087504
					Dorsolateral prefrontal cortex	Novel gene	Junction	1.5303e-35	3.9876e-32
						NDFIP2	Junction	3.0891e-08	8.8088e-06
							Exon	9.669e-08	2.283e-05
							Transcript	0.00020174	0.01727
							Gene	1.6902e-05	0.0009173
						RBM26	Exon	6.4687e-06	0.00096371
							Junction	0.00045181	0.039808
	Oligodendrocytes	1	chr2:145171912	rs6430057	Hippocampus	AC016910.1	Transcript	0.00063859	0.054127
		2	chr11:57547000	rs35808061	Hippocampus	ZDHHC5	Exon	0.00083537	0.069723
					Dorsolateral prefrontal cortex	CTNND1	Transcript	4.8761e-08	1.0816e-05
						C11orf31	Transcript	0.00050337	0.036039
						RP11-691N7.6	Transcript	0.00083851	0.053557
		3	chr17:19172196	rs4924967	N/A	N/A	N/A	N/A	N/A
		4	chr17:19165179	rs28582509	N/A	N/A	N/A	N/A	N/A
		5	chr17:19175317	rs28591622	N/A	N/A	N/A	N/A	N/A
		6	chr17:19220666	rs1472932	N/A	N/A	N/A	N/A	N/A
		7	chr17:19204531	rs12939947	N/A	N/A	N/A	N/A	N/A
	Astrocytes	1	chr7:137080046	rs1647181	Hippocampus	CHRM2	Junction	0.0008916	0.082949
					Dorsolateral prefrontal cortex	DGKI	Junction	0.00031065	0.029636
		2	chr11:57547000	rs35808061	Hippocampus	ZDHHC5	Exon	0.00083537	0.069723
					Dorsolateral prefrontal cortex	CTNND1	Transcript	4.8761e-08	1.0816e-05
						C11orf31	Transcript	0.00050337	0.036039
						RP11-691N7.6	Transcript	0.00083851	0.053557
		3	chr17:19220666	rs1472932	N/A	N/A	N/A	N/A	N/A
		4	chr5:87987689	rs34960	N/A	N/A	N/A	N/A	N/A
Major depressive disorder	Neurons	1	chr13:44272974	rs73188048	N/A	N/A	N/A	N/A	N/A
Bipolar disorder	Neurons	1	chr7:131867842	rs6968634	Hippocampus	PLXNA4	Junction	0.00024311	0.030729
					Dorsolateral prefrontal cortex	PLXNA4	Transcript	0.00038807	0.029332
							Exon	0.00072949	0.048201
Autism spectrum disorder	Neurons	1	chr18:55872469	rs292442	Hippocampus	NEDD4L	Transcript	0.00059839	0.051505
					Dorsolateral prefrontal cortex	NEDD4L	Exon	0.00013793	0.012948
							Transcript	0.00045377	0.033204
Intelligence	Neurons	1	chr1:98513959	rs61786697	Hippocampus	DPYD	Junction	6.194e-07	0.00017335
						Novel gene	Junction	8.125e-07	0.00022144
						RP11-272L13.2	Transcript	0.00037711	0.036074
						Novel gene	Junction	0.00094328	0.086388
					Dorsolateral prefrontal cortex	Novel gene	Junction	2.115e-06	0.00040927
						Novel gene	Junction	0.00046458	0.040683
		2	chr2:162818621	rs4500960	Hippocampus	SLC4A10	Junction	3.981e-06	0.00091915
					Dorsolateral prefrontal cortex	SLC4A10	Junction	3.752e-08	1.0536e-05
							Gene	0.00091639	0.027518
		3	chr2:166720619	rs16851176	Hippocampus	Novel gene	Gene	7.2982e-08	9.7108e-06
						AC009495.3	Transcript	3.2266e-07	7.9157e-05
						Novel gene	Exon	4.9578e-07	0.00013554
						SCN1A	Exon	1.26e-05	0.0023389
							Gene	0.00083354	0.034512
						Novel gene	Exon	0.00020728	0.024114
						GALNT3	Exon	0.00066575	0.059085
					Dorsolateral prefrontal cortex	Novel gene	Gene	4.1987e-10	5.6e-08
						AC009495.3	Transcript	2.714e-07	5.1832e-05
							Junction	0.00019536	0.020411
						Novel gene	Exon	9.7264e-07	0.00018134
						GALNT3	Gene	5.7194e-06	0.00035005
							Exon	8.1013e-06	0.0011729
						Novel gene	Junction	7.8307e-06	0.0013092
						Novel gene	Junction	7.143e-06	0.0010508
		4	chr2:166720743	rs16851178	Hippocampus	Novel gene	Gene	6.224e-28	5.778e-25
						Novel gene	Exon	1.42e-24	3.232e-21
						AC009495.3	Transcript	2.204e-18	2.267e-15
							Junction	2.416e-11	1.408e-08
						Novel gene	Gene	2.446e-15	8.908e-13
						Novel gene	Exon	1.023e-13	8.65e-11
						Novel gene	Exon	2.362e-11	1.448e-08
						Novel gene	Junction	4.478e-10	2.192e-07
						GALNT3	Gene	1.392e-07	1.758e-05
							Exon	2.5791e-06	0.00058603
						AC009495.4	Transcript	6.7177e-07	0.0001538
						TTC21B	Transcript	7.5452e-05	0.0096939
							Exon	0.00062299	0.056269
					Dorsolateral prefrontal cortex	Novel gene	Gene	1.678e-26	1.031e-23
						Novel gene	Exon	9.762e-22	1.349e-18
						AC009495.3	Transcript	1.6916e-20	1.557e-17
							Junction	4.2078e-11	1.8665e-08
						Novel gene	Exon	5.179e-15	3.7645e-12
						Novel gene	Junction	7.4109e-13	4.0748e-10
						Novel gene	Exon	1.5839e-10	6.2835e-08
						Novel gene	Gene	4.0388e-10	5.4001e-08
						Novel gene	Junction	3.7095e-06	0.00067548
						AC009495.4	Transcript	2.0781e-06	0.00032695
						GALNT3	Gene	2.9973e-20	1.2154e-17
							Exon	6.7758e-11	2.8526e-08
							Junction	8.991e-06	0.0014788
						TTC21B	Transcript	0.00014199	0.012929
							Exon	2.7847e-05	0.003399
		5	chr2:180669534	rs7570985	N/A	N/A	N/A	N/A	N/A
		6	chr2:180703608	rs966440	N/A	N/A	N/A	N/A	N/A
		7	chr2:180669177	rs10183495	N/A	N/A	N/A	N/A	N/A
		8	chr2:232478868	rs13031890	N/A	N/A	N/A	N/A	N/A
		9	chr4:2697300	rs4690085	Hippocampus	HTT	Transcript	0.00017128	0.019154
					Dorsolateral prefrontal cortex	FAM193A	Exon	0.00036728	0.02841
						MFSD10	Gene	0.00069056	0.021895
						TNIP2	Transcript	0.00075411	0.04938
		10	chr5:92538798	rs59262698	Dorsolateral prefrontal cortex	NPM1P27	Exon	0.00029211	0.023715
							Gene	0.00064249	0.020652
		11	chr6:13767716	rs9382515	Hippocampus	MCUR1	Gene	5.9591e-13	1.694e-10
							Transcript	1.162e-11	5.871e-09
							Exon	1.332e-10	7.298e-08
							Junction	8.3181e-07	0.00022618
					Dorsolateral prefrontal cortex	MCUR1	Exon	1.3589e-06	0.00024418
							Gene	2.3941e-05	0.0012458
							Transcript	4.8069e-05	0.0051708
						SIRT5	Junction	3.9831e-05	0.0053943
							Exon	0.0003872	0.029609
						RANBP9	Gene	0.00059497	0.01939
		12	chr6:99280657	rs13209138	Hippocampus	FBXL4	Gene	0.00020832	0.011162
							Exon	0.00071994	0.062575
							Junction	0.00082413	0.07834
					Dorsolateral prefrontal cortex	FBXL4	Exon	1.6169e-08	4.4841e-06
							Transcript	1.7109e-07	3.4063e-05
							Gene	1.8572e-06	0.00012723
							Junction	0.00065529	0.052989
	Astrocytes	1	chr1:96177073	rs34701878	N/A	N/A	N/A	N/A	N/A
		2	chr2:232478868	rs13031890	N/A	N/A	N/A	N/A	N/A
		3	chr6:26474571	rs56296968	N/A	N/A	N/A	N/A	N/A
		4	chr6:76542164	rs1280058	Hippocampus	SENP6	Transcript	1.18e-09	4.501e-07
						MYO6	Junction	1.693e-07	5.3266e-05
							Transcript	1.0386e-06	0.00022782
							Exon	0.00027858	0.030454
					Dorsolateral prefrontal cortex	MYO6	Junction	7.186e-12	3.512e-09
							Transcript	2.56e-09	7.128e-07
							Exon	2.7063e-05	0.0033171
						SENP6	Transcript	1.1601e-07	2.3881e-05
							Junction	2.2154e-05	0.0032502
		5	chr6:99280657	rs13209138	Hippocampus	FBXL4	Gene	0.00020832	0.011162
							Exon	0.00071994	0.062575
							Junction	0.00082413	0.07834
					Dorsolateral prefrontal cortex	FBXL4	Exon	1.6169e-08	4.4841e-06
							Transcript	1.7109e-07	3.4063e-05
							Gene	1.8572e-06	0.00012723
							Junction	0.00065529	0.052989
		6	chr6:99292136	rs2294405	Hippocampus	FBXL4	Exon	0.0005559	0.051683
							Gene	3.1168e-05	0.0022163
							Transcript	0.00031053	0.03094
					Dorsolateral prefrontal cortex	FBXL4	Exon	2.3489e-05	0.0029395
							Transcript	6.5631e-05	0.0067476
		7	chr9:98267746	rs28620668	Hippocampus	Novel gene	Junction	2.9335e-36	9.7842e-33
						PTCH1	Exon	1.3785e-05	0.0025269
						C9orf3	Junction	0.00073974	0.072378
						ERCC6L2	Junction	0.00095926	0.087445
					Dorsolateral prefrontal cortex	Novel gene	Junction	8.2795e-26	1.3271e-22
						PTCH1	Junction	3.1048e-07	7.2786e-05
							Exon	1.3431e-05	0.0018184
		8	chr9:99272305	rs10820745	Hippocampus	CDC14B	Transcript	1.5868e-06	0.00033355
							Exon	4.8977e-05	0.0074277
							Junction	0.00015893	0.021822
					Dorsolateral prefrontal cortex	CDC14B	Transcript	3.243e-10	1.0385e-07
							Junction	2.8151e-05	0.0040003
							Exon	0.00054786	0.038758
						HABP4	Junction	7.2363e-07	0.00015637
							Exon	2.431e-06	0.00040843
		9	chr14:73322566	rs763388	N/A	N/A	N/A	N/A	N/A
		10	chr14:104017953	rs10149470	N/A	N/A	N/A	N/A	N/A
		11	chr14:104018105	rs10141157	N/A	N/A	N/A	N/A	N/A
		12	chr14:103987140	rs2071407	Hippocampus	Novel gene	Junction	9.1062e-08	3.0213e-05
						KLC1	Exon	1.8514e-06	0.00043727
						RP11-894P9.2	Transcript	8.3913e-06	0.001464
						Novel gene	Junction	1.6376e-05	0.003193
						TRMT61A	Gene	3.5074e-05	0.0024563
							Transcript	5.6796e-05	0.0076287
							Exon	9.972e-05	0.013364
							Junction	0.00063006	0.064224
						CKB	Junction	0.00024112	0.030536
							Exon	0.00077729	0.066174
						Novel gene	Gene	0.00058845	0.026165
						Novel gene	Junction	0.00027191	0.033595
					Dorsolateral prefrontal cortex	Novel gene	Junction	4.5509e-08	1.2572e-05
						RP11-894P9.2	Transcript	9.7824e-07	0.00016602
							Junction	0.00013432	0.015019
						TRMT61A	Gene	1.5099e-05	0.00083023
							Transcript	0.00020142	0.017247
							Exon	3.727e-05	0.0043543
						Novel gene	Junction	7.3827e-06	0.0012429
						Novel gene	Gene	3.3314e-05	0.0016647
						Novel gene	Gene	0.00011968	0.0050429
						MARK3	Transcript	0.00012058	0.011279
							Junction	0.0001214	0.013812
						KLC1	Exon	0.00013045	0.012367
							Transcript	0.00034545	0.026722
						Novel gene	Exon	0.00015517	0.014252
						Novel gene	Exon	0.00070369	0.046908
		13	chr22:39860130	rs2008174	Hippocampus	SYNGR1	Transcript	2.9705e-05	0.0043906
						MGAT3	Exon	0.00018583	0.022101
					Dorsolateral prefrontal cortex	SYNGR1	Transcript	6.2755e-09	1.6342e-06
						CBX7	Junction	0.00026367	0.026002
		14	chr22:39801446	rs35836908	N/A	N/A	N/A	N/A	N/A
Risky behaviors	Neurons	1	chr11:13230633	rs7947920	Hippocampus	ARNTL	Exon	0.00032032	0.033944
		2	chr8:9275335	rs12682109	Hippocampus	MIR597	Transcript	0.0006973	0.057873
					Dorsolateral prefrontal cortex	Novel gene	Junction	0.00093074	0.068918
		3	chr3:85017098	rs1248859	Hippocampus	Novel gene	Junction	4.2334e-09	1.7861e-06
						Novel gene	Junction	1.0694e-06	0.00028366
					Dorsolateral prefrontal cortex	Novel gene	Junction	1.835e-09	6.4418e-07
						Novel gene	Junction	0.00016433	0.017718
		4	chr3:85753045	rs12639137	N/A	N/A	N/A	N/A	N/A
		5	chr6:26126524	rs198817	N/A	N/A	N/A	N/A	N/A
		6	chr4:66387570	rs13130960	N/A	N/A	N/A	N/A	N/A
		7	chr5:102630933	rs253755	Hippocampus	Novel gene	Junction	4.3313e-16	4.2645e-13
						PAM	Transcript	8.664e-06	0.0015058
						PPIP5K2	Transcript	0.00042359	0.039507
					Dorsolateral prefrontal cortex	Novel gene	Junction	1.5298e-22	1.9815e-19
						NUDT12	Exon	0.00025488	0.021274
							Transcript	0.00052446	0.037223
						Novel gene	Junction	0.00062729	0.051254
						PAM	Transcript	0.0006902	0.04612
		8	chr5:102634029	rs6886092	Hippocampus	Novel gene	Junction	1.92e-15	1.7746e-12
						PAM	Transcript	9.5467e-08	2.6081e-05
							Exon	7.7229e-05	0.010838
						EIF3KP1	Gene	4.563e-05	0.0030809
						PPIP5K2	Junction	0.00019293	0.025535
							Exon	0.00087254	0.07195
						NUDT12	Exon	0.00048577	0.046709
					Dorsolateral prefrontal cortex	Novel gene	Junction	8.5724e-23	1.1292e-19
						PPIP5K2	Transcript	9.3647e-06	0.0012461
						PAM	Transcript	1.2542e-05	0.0016116
						NUDT12	Transcript	0.00041331	0.03084
							Exon	0.00078248	0.050809
						Novel gene	Junction	0.00093764	0.069297
		9	chr6:157695323	rs9379321	N/A	N/A	N/A	N/A	N/A
		10	chr1:88759841	rs517832	N/A	N/A	N/A	N/A	N/A
		11	chr1:88768519	rs601917	N/A	N/A	N/A	N/A	N/A
Insomnia	Neurons	1	chr2:207972460	rs34697559	Hippocampus	Novel gene	Junction	1.0795e-05	0.0022184
					Dorsolateral prefrontal cortex	Novel gene	Junction	0.00010614	0.012344
		2	chr12:57487814	rs324017	Hippocampus	STAT6	Transcript	3.3706e-06	0.00065318
							Exon	0.00025553	0.028459
					Dorsolateral prefrontal cortex	STAT6	Exon	4.3795e-09	1.3538e-06
							Gene	3.6313e-05	0.0017948
							Junction	0.00012355	0.014014
						NACA	Junction	0.00031208	0.029744
						MARS	Exon	0.0004425	0.032861
						BAZ2A	Junction	0.00087454	0.065816
						ATP5B	Exon	0.00098426	0.060249
		3	chr7:3307861	rs73043678	Dorsolateral prefrontal cortex	SDK1	Gene	3.9179e-05	0.0019189
							Transcript	5.1068e-05	0.0054448
		4	chr3:44104875	rs17076392	N/A	N/A	N/A	N/A	N/A
		5	chr15:89902032	rs4932217	Hippocampus	MIR9-3HG	Junction	0.00046663	0.051165
						LINC00928	Transcript	0.00055364	0.048556
						RP11-429B14.4	Transcript	0.00095899	0.073362
					Dorsolateral prefrontal cortex	Novel gene	Junction	6.4209e-05	0.0080974
						PLIN1	Junction	0.00041947	0.037559
						Novel gene	Exon	0.00056907	0.039905
		6	chr15:38856493	rs28693900	N/A	N/A	N/A	N/A	N/A
